# Supplementary material for: Prospective Quasi-Experimental Study of Postoperative Pain Following Class II Composite Restorations Using the Snow-Plow and Resin-Coating Techniques
Source: J Clin Med. 2025 Nov 16;14(22):8107. doi: 10.3390/jcm14228107 (PMC12653662; doi:10.3390/jcm14228107)
Supplement: Supplementary file 1 [file jcm-14-08107-s001.zip]

Archive with 1 entries (1 files):
- jcm-3981672-supplementary.pdf
